# Supplementary material for: Comprehensive in silico allergenicity assessment of novel protein engineered chimeric Cry proteins for safe deployment in crops
Source: BMC Biotechnol. 2017 Aug 2;17:64. doi: 10.1186/s12896-017-0384-z (PMC5541426; doi:10.1186/s12896-017-0384-z)
Supplement: Additional file 1: — In silico assessment of pepsin digestibility sites in Cry1AcF and Cry1Aabc using Expasy peptide cutter. (XLSX 32 kb) [file 12896_2017_384_MOESM1_ESM.xlsx]

## Sheet: Cry1Aabc _pepsin (pH 1.2)
Cleavage sites of Pepsin (pH 1.2)
S.No	Position of cleavage site	Resulting peptide sequence	Peptide length [aa]	Peptide mass [Da]
1	15	MDNNPNINECIPYNC	15	1753.94
2	16	L	1	131.175
3	23	SNPEVEV	7	772.81
4	24	L	1	131.175
5	39	GGERIETGYTPIDIS	15	1607.74
6	40	L	1	131.175
7	41	S	1	105.093
8	42	L	1	131.175
9	44	TQ	2	247.251
10	45	F	1	165.192
11	46	L	1	131.175
12	47	L	1	131.175
13	49	SE	2	234.209
14	55	FVPGAG	6	546.624
15	56	F	1	165.192
16	57	V	1	117.148
17	58	L	1	131.175
18	59	G	1	75.067
19	60	L	1	131.175
20	67	VDIIWGI	7	814.98
21	75	FGPSQWDA	8	906.95
22	76	F	1	165.192
23	77	L	1	131.175
24	82	VQIEQ	5	615.684
25	83	L	1	131.175
26	90	INQRIEE	7	900.987
27	91	F	1	165.192
28	100	ARNQAISRL	9	1028.18
29	102	EG	2	204.183
30	103	L	1	131.175
31	105	SN	2	219.197
32	106	L	1	131.175
33	113	YQIYAES	7	872.93
34	114	F	1	165.192
35	126	REWEADPTNPAL	12	1398.49
36	134	REEMRIQF	8	1108.28
37	140	NDMNSA	6	650.661
38	141	L	1	131.175
39	146	TTAIP	5	501.58
40	148	LL	2	244.334
41	156	AVQNYQVP	8	918.017
42	158	LL	2	244.334
43	166	SVYVQAAN	8	850.927
44	167	L	1	131.175
45	168	H	1	155.156
46	169	L	1	131.175
47	171	SV	2	204.226
48	172	L	1	131.175
49	177	RDVSV	5	574.635
50	178	F	1	165.192
51	184	GQRWGF	6	749.827
52	195	DAATINSRYND	11	1239.26
53	196	L	1	131.175
54	199	TRL	3	388.467
55	214	IGNYTDYAVRWYNTG	15	1792.92
56	215	L	1	131.175
57	231	ERVWGPDSRDWVRYNQ	16	2063.22
58	232	F	1	165.192
59	237	RRELT	5	673.77
60	238	L	1	131.175
61	240	TV	2	218.253
62	241	L	1	131.175
63	245	DIVA	4	416.475
64	246	L	1	131.175
65	247	F	1	165.192
66	262	SNYDSRRYPIRTVSQ	15	1842
67	263	L	1	131.175
68	273	TREIYTNPVL	10	1205.38
69	275	EN	2	261.235
70	276	F	1	165.192
71	279	DGT	3	291.261
72	280	F	1	165.192
73	296	RGSAQGIEGSIRSPHL	16	1664.84
74	299	MDI	3	377.456
75	300	L	1	131.175
76	327	NSITIYTDAHRGEYYWSGHQIMASPVG	27	3054.34
77	328	F	1	165.192
78	333	SGPEF	5	535.554
79	335	TF	2	266.297
80	336	P	1	115.132
81	353	LYGTMGNAAPQQRIVAQ	17	1818.08
82	354	L	1	131.175
83	361	GQGVYRT	7	779.851
84	365	LSST	4	406.436
85	366	L	1	131.175
86	379	YRRPFNIGINNQQ	13	1619.8
87	380	L	1	131.175
88	382	SV	2	204.226
89	383	L	1	131.175
90	387	DGTE	4	420.376
91	388	F	1	165.192
92	396	AYGTSSNL	8	811.847
93	409	PSAVYRKSGTVDS	13	1366.49
94	410	L	1	131.175
95	426	DEIPPQNNNVPPRQGF	16	1821.97
96	435	SHRLSHVSM	9	1053.2
97	436	F	1	165.192
98	440	RSGF	4	465.509
99	453	SNSSVSIIRAPMF	13	1408.63
100	461	SWIHRSAE	8	985.067
101	462	F	1	165.192
102	481	NNIIASDSITQIPAVKGNF	19	2002.26
103	482	L	1	131.175
104	483	F	1	165.192
105	493	NGSVISGPGF	10	934.016
106	497	TGGD	4	348.313
107	498	L	1	131.175
108	501	VRL	3	386.495
109	520	NSSGNNIQNRGYIEVPIHF	19	2159.35
110	540	PSTSTRYRVRVRYASVTPIH	20	2346.68
111	541	L	1	131.175
112	550	NVNWGNSSI	9	990.04
113	551	F	1	165.192
114	561	SNTVPATATS	10	947.998
115	562	L	1	131.175
116	564	DN	2	247.208
117	565	L	1	131.175
118	569	QSSD	4	435.391
119	570	F	1	165.192
120	572	GY	2	238.243
121	573	F	1	165.192
122	578	ESANA	5	490.47
123	579	F	1	165.192
124	582	TSS	3	293.277
125	583	L	1	131.175
126	591	GNIVGVRN	8	827.939
127	603	FSGTAGVIIDRF	12	1282.46
128	611	EFIPVTAT	8	877.005
129	612	L	1	131.175
130	615	EAE	3	347.325

## Sheet: Cry 1Aabc _pepsin (pH 2)
Cleavage sites of Pepsin (pH 2)
S.No	Position of cleavage site	Resulting peptide sequence	Peptide length [aa]	Peptide mass [Da]
1	12	MDNNPNINECIP	12	1373.52
2	15	YNC	3	398.434
3	16	L	1	131.175
4	23	SNPEVEV	7	772.81
5	24	L	1	131.175
6	32	GGERIETG	8	817.854
7	39	YTPIDIS	7	807.899
8	40	L	1	131.175
9	41	S	1	105.093
10	42	L	1	131.175
11	44	TQ	2	247.251
12	45	F	1	165.192
13	46	L	1	131.175
14	47	L	1	131.175
15	49	SE	2	234.209
16	55	FVPGAG	6	546.624
17	56	F	1	165.192
18	57	V	1	117.148
19	58	L	1	131.175
20	59	G	1	75.067
21	60	L	1	131.175
22	64	VDII	4	458.555
23	65	W	1	204.228
24	67	GI	2	188.227
25	72	FGPSQ	5	534.569
26	73	W	1	204.228
27	75	DA	2	204.183
28	76	F	1	165.192
29	77	L	1	131.175
30	82	VQIEQ	5	615.684
31	83	L	1	131.175
32	90	INQRIEE	7	900.987
33	91	F	1	165.192
34	100	ARNQAISRL	9	1028.18
35	102	EG	2	204.183
36	103	L	1	131.175
37	105	SN	2	219.197
38	106	L	1	131.175
39	107	Y	1	181.191
40	109	QI	2	259.305
41	110	Y	1	181.191
42	113	AES	3	305.288
43	114	F	1	165.192
44	116	RE	2	303.318
45	126	WEADPTNPAL	10	1113.19
46	134	REEMRIQF	8	1108.28
47	140	NDMNSA	6	650.661
48	141	L	1	131.175
49	146	TTAIP	5	501.58
50	148	LL	2	244.334
51	152	AVQN	4	430.461
52	153	Y	1	181.191
53	156	QVP	3	342.395
54	158	LL	2	244.334
55	160	SV	2	204.226
56	161	Y	1	181.191
57	166	VQAAN	5	501.54
58	167	L	1	131.175
59	168	H	1	155.156
60	169	L	1	131.175
61	171	SV	2	204.226
62	172	L	1	131.175
63	177	RDVSV	5	574.635
64	178	F	1	165.192
65	182	GQRW	4	545.599
66	184	GF	2	222.244
67	193	DAATINSRY	9	1010.07
68	195	ND	2	247.208
69	196	L	1	131.175
70	199	TRL	3	388.467
71	202	IGN	3	302.33
72	203	Y	1	181.191
73	205	TD	2	234.209
74	206	Y	1	181.191
75	210	AVRW	4	530.627
76	214	YNTG	4	453.452
77	215	L	1	131.175
78	218	ERV	3	402.451
79	225	WGPDSRD	7	831.84
80	229	WVRY	4	622.725
81	231	NQ	2	260.25
82	232	F	1	165.192
83	237	RRELT	5	673.77
84	238	L	1	131.175
85	240	TV	2	218.253
86	241	L	1	131.175
87	245	DIVA	4	416.475
88	246	L	1	131.175
89	247	F	1	165.192
90	249	SN	2	219.197
91	250	Y	1	181.191
92	262	DSRRYPIRTVSQ	12	1477.64
93	263	L	1	131.175
94	268	TREIY	5	680.759
95	273	TNPVL	5	542.633
96	275	EN	2	261.235
97	276	F	1	165.192
98	279	DGT	3	291.261
99	280	F	1	165.192
100	296	RGSAQGIEGSIRSPHL	16	1664.84
101	299	MDI	3	377.456
102	300	L	1	131.175
103	305	NSITI	5	546.621
104	306	Y	1	181.191
105	314	TDAHRGEY	8	947.96
106	315	Y	1	181.191
107	316	W	1	204.228
108	327	SGHQIMASPVG	11	1083.23
109	328	F	1	165.192
110	333	SGPEF	5	535.554
111	335	TF	2	266.297
112	336	P	1	115.132
113	338	LY	2	294.351
114	353	GTMGNAAPQQRIVAQ	15	1541.74
115	354	L	1	131.175
116	358	GQGV	4	359.382
117	359	Y	1	181.191
118	361	RT	2	275.308
119	365	LSST	4	406.436
120	366	L	1	131.175
121	367	Y	1	181.191
122	379	RRPFNIGINNQQ	12	1456.63
123	380	L	1	131.175
124	382	SV	2	204.226
125	383	L	1	131.175
126	387	DGTE	4	420.376
127	388	F	1	165.192
128	389	A	1	89.094
129	390	Y	1	181.191
130	396	GTSSNL	6	577.592
131	400	PSAV	4	372.422
132	401	Y	1	181.191
133	409	RKSGTVDS	8	848.911
134	410	L	1	131.175
135	426	DEIPPQNNNVPPRQGF	16	1821.97
136	435	SHRLSHVSM	9	1053.2
137	436	F	1	165.192
138	440	RSGF	4	465.509
139	453	SNSSVSIIRAPMF	13	1408.63
140	454	S	1	105.093
141	455	W	1	204.228
142	461	IHRSAE	6	711.776
143	462	F	1	165.192
144	481	NNIIASDSITQIPAVKGNF	19	2002.26
145	482	L	1	131.175
146	483	F	1	165.192
147	493	NGSVISGPGF	10	934.016
148	497	TGGD	4	348.313
149	498	L	1	131.175
150	501	VRL	3	386.495
151	512	NSSGNNIQNRG	11	1160.17
152	520	YIEVPIHF	8	1017.19
153	527	PSTSTRY	7	810.862
154	533	RVRVRY	6	848.019
155	540	ASVTPIH	7	723.827
156	541	L	1	131.175
157	544	NVN	3	345.355
158	545	W	1	204.228
159	550	GNSSI	5	476.487
160	551	F	1	165.192
161	561	SNTVPATATS	10	947.998
162	562	L	1	131.175
163	564	DN	2	247.208
164	565	L	1	131.175
165	569	QSSD	4	435.391
166	570	F	1	165.192
167	571	G	1	75.067
168	572	Y	1	181.191
169	573	F	1	165.192
170	578	ESANA	5	490.47
171	579	F	1	165.192
172	582	TSS	3	293.277
173	583	L	1	131.175
174	591	GNIVGVRN	8	827.939
175	603	FSGTAGVIIDRF	12	1282.46
176	611	EFIPVTAT	8	877.005
177	612	L	1	131.175
178	615	EAE	3	347.325

## Sheet: Cry1AcF _pepsin (pH 1.2)
Cleavage sites of Pepsin (pH 1.2)
S.No	Position of cleavage site	Resulting peptide sequence	Peptide length [aa]	Peptide mass [Da]
1	15	MDNNPNINECIPYNC	15	1753.94
2	16	L	1	131.175
3	23	SNPEVEV	7	772.81
4	24	L	1	131.175
5	39	GGERIETGYTPIDIS	15	1607.74
6	40	L	1	131.175
7	41	S	1	105.093
8	42	L	1	131.175
9	44	TQ	2	247.251
10	45	F	1	165.192
11	46	L	1	131.175
12	47	L	1	131.175
13	49	SE	2	234.209
14	55	FVPGAG	6	546.624
15	56	F	1	165.192
16	57	V	1	117.148
17	58	L	1	131.175
18	59	G	1	75.067
19	60	L	1	131.175
20	67	VDIIWGI	7	814.98
21	76	FGPSQWDAF	9	1054.13
22	82	PVQIEQ	6	712.801
23	83	L	1	131.175
24	90	INQRIEE	7	900.987
25	91	F	1	165.192
26	100	ARNQAISRL	9	1028.18
27	102	EG	2	204.183
28	103	L	1	131.175
29	105	SN	2	219.197
30	106	L	1	131.175
31	113	YQIYAES	7	872.93
32	114	F	1	165.192
33	126	REWEADPTNPAL	12	1398.49
34	134	REEMRIQF	8	1108.28
35	140	NDMNSA	6	650.661
36	141	L	1	131.175
37	146	TTAIP	5	501.58
38	148	LL	2	244.334
39	156	AVQNYQVP	8	918.017
40	158	LL	2	244.334
41	166	SVYVQAAN	8	850.927
42	167	L	1	131.175
43	168	H	1	155.156
44	169	L	1	131.175
45	171	SV	2	204.226
46	172	L	1	131.175
47	177	RDVSV	5	574.635
48	178	F	1	165.192
49	184	GQRWGF	6	749.827
50	195	DAATINSRYND	11	1239.26
51	196	L	1	131.175
52	199	TRL	3	388.467
53	214	IGNYTDYAVRWYNTG	15	1792.92
54	215	L	1	131.175
55	231	ERVWGPDSRDWVRYNQ	16	2063.22
56	232	F	1	165.192
57	237	RRELT	5	673.77
58	238	L	1	131.175
59	240	TV	2	218.253
60	241	L	1	131.175
61	245	DIVA	4	416.475
62	246	L	1	131.175
63	247	F	1	165.192
64	262	SNYDSRRYPIRTVSQ	15	1842
65	263	L	1	131.175
66	273	TREIYTNPVL	10	1205.38
67	275	EN	2	261.235
68	276	F	1	165.192
69	279	DGT	3	291.261
70	280	F	1	165.192
71	296	RGSAQGIEGSIRSPHL	16	1664.84
72	299	MDI	3	377.456
73	300	L	1	131.175
74	327	NSITIYTDAHRGEYYWSGHQIMASPVG	27	3054.34
75	328	F	1	165.192
76	333	SGPEF	5	535.554
77	335	TF	2	266.297
78	336	P	1	115.132
79	353	LYGTMGNAAPQQRIVAQ	17	1818.08
80	354	L	1	131.175
81	361	GQGVYRT	7	779.851
82	365	LSST	4	406.436
83	366	L	1	131.175
84	379	YRRPFNIGINNQQ	13	1619.8
85	380	L	1	131.175
86	382	SV	2	204.226
87	383	L	1	131.175
88	387	DGTE	4	420.376
89	388	F	1	165.192
90	396	AYGTSSNL	8	811.847
91	409	PSAVYRKSGTVDS	13	1366.49
92	410	L	1	131.175
93	426	DEIPPQNNNVPPRQGF	16	1821.97
94	435	SHRLSHVSM	9	1053.2
95	436	F	1	165.192
96	440	RSGF	4	465.509
97	453	SNSSVSIIRAPMF	13	1408.63
98	461	SWIHRSAE	8	985.067
99	462	F	1	165.192
100	481	NNIIASDSITQIPAVKAHT	19	1993.25
101	494	LQSGTTVVRGPGF	13	1318.49
102	499	TGGDI	5	461.472
103	500	L	1	131.175
104	507	RRTSGGP	7	729.794
105	519	FAYTIVNINGQL	12	1352.55
106	534	PQRYRARIRYASTTN	15	1853.07
107	535	L	1	131.175
108	546	RIYVTVAGERI	11	1276.5
109	550	FAGQ	4	421.453
110	551	F	1	165.192
111	560	NKTMDTGDP	9	978.042
112	562	LT	2	232.28
113	563	F	1	165.192
114	565	QS	2	233.224
115	566	F	1	165.192
116	574	SYATINTA	8	839.9
117	575	F	1	165.192
118	577	TF	2	266.297
119	583	PMSQSS	6	635.69
120	584	F	1	165.192
121	590	TVGADT	6	562.577
122	591	F	1	165.192
123	602	SSGNEVYIDRF	11	1286.36
124	610	ELIPVTAT	8	842.988
125	611	F	1	165.192
126	616	EAEYD	5	625.59
127	617	L	1	131.175
128	623	ERAQKA	6	701.781

## Sheet: Cry1AcF _pepsin (pH 2)
Cleavage sites of Pepsin (pH 2)
S.No	Position of cleavage site	Resulting peptide sequence	Peptide length [aa]	Peptide mass [Da]
1	12	MDNNPNINECIP	12	1373.52
2	15	YNC	3	398.434
3	16	L	1	131.175
4	23	SNPEVEV	7	772.81
5	24	L	1	131.175
6	32	GGERIETG	8	817.854
7	39	YTPIDIS	7	807.899
8	40	L	1	131.175
9	41	S	1	105.093
10	42	L	1	131.175
11	44	TQ	2	247.251
12	45	F	1	165.192
13	46	L	1	131.175
14	47	L	1	131.175
15	49	SE	2	234.209
16	55	FVPGAG	6	546.624
17	56	F	1	165.192
18	57	V	1	117.148
19	58	L	1	131.175
20	59	G	1	75.067
21	60	L	1	131.175
22	64	VDII	4	458.555
23	65	W	1	204.228
24	67	GI	2	188.227
25	72	FGPSQ	5	534.569
26	73	W	1	204.228
27	76	DAF	3	351.359
28	82	PVQIEQ	6	712.801
29	83	L	1	131.175
30	90	INQRIEE	7	900.987
31	91	F	1	165.192
32	100	ARNQAISRL	9	1028.18
33	102	EG	2	204.183
34	103	L	1	131.175
35	105	SN	2	219.197
36	106	L	1	131.175
37	107	Y	1	181.191
38	109	QI	2	259.305
39	110	Y	1	181.191
40	113	AES	3	305.288
41	114	F	1	165.192
42	116	RE	2	303.318
43	126	WEADPTNPAL	10	1113.19
44	134	REEMRIQF	8	1108.28
45	140	NDMNSA	6	650.661
46	141	L	1	131.175
47	146	TTAIP	5	501.58
48	148	LL	2	244.334
49	152	AVQN	4	430.461
50	153	Y	1	181.191
51	156	QVP	3	342.395
52	158	LL	2	244.334
53	160	SV	2	204.226
54	161	Y	1	181.191
55	166	VQAAN	5	501.54
56	167	L	1	131.175
57	168	H	1	155.156
58	169	L	1	131.175
59	171	SV	2	204.226
60	172	L	1	131.175
61	177	RDVSV	5	574.635
62	178	F	1	165.192
63	182	GQRW	4	545.599
64	184	GF	2	222.244
65	193	DAATINSRY	9	1010.07
66	195	ND	2	247.208
67	196	L	1	131.175
68	199	TRL	3	388.467
69	202	IGN	3	302.33
70	203	Y	1	181.191
71	205	TD	2	234.209
72	206	Y	1	181.191
73	210	AVRW	4	530.627
74	214	YNTG	4	453.452
75	215	L	1	131.175
76	218	ERV	3	402.451
77	225	WGPDSRD	7	831.84
78	229	WVRY	4	622.725
79	231	NQ	2	260.25
80	232	F	1	165.192
81	237	RRELT	5	673.77
82	238	L	1	131.175
83	240	TV	2	218.253
84	241	L	1	131.175
85	245	DIVA	4	416.475
86	246	L	1	131.175
87	247	F	1	165.192
88	249	SN	2	219.197
89	250	Y	1	181.191
90	262	DSRRYPIRTVSQ	12	1477.64
91	263	L	1	131.175
92	268	TREIY	5	680.759
93	273	TNPVL	5	542.633
94	275	EN	2	261.235
95	276	F	1	165.192
96	279	DGT	3	291.261
97	280	F	1	165.192
98	296	RGSAQGIEGSIRSPHL	16	1664.84
99	299	MDI	3	377.456
100	300	L	1	131.175
101	305	NSITI	5	546.621
102	306	Y	1	181.191
103	314	TDAHRGEY	8	947.96
104	315	Y	1	181.191
105	316	W	1	204.228
106	327	SGHQIMASPVG	11	1083.23
107	328	F	1	165.192
108	333	SGPEF	5	535.554
109	335	TF	2	266.297
110	336	P	1	115.132
111	338	LY	2	294.351
112	353	GTMGNAAPQQRIVAQ	15	1541.74
113	354	L	1	131.175
114	358	GQGV	4	359.382
115	359	Y	1	181.191
116	361	RT	2	275.308
117	365	LSST	4	406.436
118	366	L	1	131.175
119	367	Y	1	181.191
120	379	RRPFNIGINNQQ	12	1456.63
121	380	L	1	131.175
122	382	SV	2	204.226
123	383	L	1	131.175
124	387	DGTE	4	420.376
125	388	F	1	165.192
126	389	A	1	89.094
127	390	Y	1	181.191
128	396	GTSSNL	6	577.592
129	400	PSAV	4	372.422
130	401	Y	1	181.191
131	409	RKSGTVDS	8	848.911
132	410	L	1	131.175
133	426	DEIPPQNNNVPPRQGF	16	1821.97
134	435	SHRLSHVSM	9	1053.2
135	436	F	1	165.192
136	440	RSGF	4	465.509
137	453	SNSSVSIIRAPMF	13	1408.63
138	454	S	1	105.093
139	455	W	1	204.228
140	461	IHRSAE	6	711.776
141	462	F	1	165.192
142	481	NNIIASDSITQIPAVKAHT	19	1993.25
143	494	LQSGTTVVRGPGF	13	1318.49
144	499	TGGDI	5	461.472
145	500	L	1	131.175
146	507	RRTSGGP	7	729.794
147	509	FA	2	236.271
148	510	Y	1	181.191
149	519	TIVNINGQL	9	971.121
150	523	PQRY	4	562.626
151	529	RARIRY	6	833.992
152	534	ASTTN	5	492.486
153	535	L	1	131.175
154	537	RI	2	287.362
155	546	YVTVAGERI	9	1007.15
156	550	FAGQ	4	421.453
157	551	F	1	165.192
158	560	NKTMDTGDP	9	978.042
159	562	LT	2	232.28
160	563	F	1	165.192
161	565	QS	2	233.224
162	566	F	1	165.192
163	567	S	1	105.093
164	568	Y	1	181.191
165	574	ATINTA	6	589.646
166	575	F	1	165.192
167	577	TF	2	266.297
168	583	PMSQSS	6	635.69
169	584	F	1	165.192
170	590	TVGADT	6	562.577
171	591	F	1	165.192
172	597	SSGNEV	6	591.575
173	598	Y	1	181.191
174	602	IDRF	4	549.627
175	610	ELIPVTAT	8	842.988
176	611	F	1	165.192
177	614	EAE	3	347.325
178	615	Y	1	181.191
179	616	D	1	133.104
180	617	L	1	131.175
181	623	ERAQKA	6	701.781
